# Supplementary material for: Prebiotic condensation through wet–dry cycling regulated by deliquescence
Source: Nat Commun. 2019 Oct 4;10:4508. doi: 10.1038/s41467-019-11834-1 (PMC6778215; doi:10.1038/s41467-019-11834-1)
Supplement: Supplementary file 3 — Source Data [file 41467_2019_11834_MOESM3_ESM.xlsx]

## Sheet: Figure 1B
		Mass	Moles					Percent Moles					K:Na
	Sample #		KCl	NaCl	KOH	NaOH	Gly	KCl	NaCl	KOH	NaOH	Gly	K	Na			%K actual
	70RH-100C-10-1	0.0504	0.000115979	0.000374486	6.24967e-06	1.98757e-05	0.000249674	0.151357	0.488716	0.00815602	0.0259384	0.325833	0.159513	0.514654			23.6607
	70RH-100C-10-2	0.0504	0.000115979	0.000374486	6.24967e-06	1.98757e-05	0.000249674	0.151357	0.488716	0.00815602	0.0259384	0.325833	0.159513	0.514654			23.6607
	70RH-100C-10-3	0.0502	0.000115519	0.000373	6.22487e-06	1.97968e-05	0.000248683	0.151357	0.488716	0.00815602	0.0259384	0.325833	0.159513	0.514654			23.6607
			70%RH	FROM TDC-D-142															30%RH	FROM TDC-D-140
time			1		∆		2				3								1		∆		2				3
		solid	0.0504				0.0504				0.0502							solid	0.0497				0.05				0.0495
		solid + vial	13.4514				13.5547				13.5288							solid + vial	13.466				13.5462				13.3345
		vial	13.401				13.5043				13.4786			avg	STDEV	95%CI		vial	13.4163				13.4962				13.285			avg	STDEV	95%CI
0		cycle	total mass	sample mass	0		total mass	sample mass	0		total mass	sample mass	0	0				cycle	total mass	sample mass	0		total mass	sample mass	0		total mass	sample mass	0	0
20	1	w	13.5071	0.1061	0.0557		13.6151	0.1108	0.0604		13.5812	0.1026	0.0524	0.0561667	0.00402036	0.00998714	1	w	13.4636	0.0473	-0.0024		13.5442	0.048	-0.002		13.333	0.048	-0.0015	-0.00196667	0.000450925	0.00112016
24		d	13.45	0.049	-0.0014		13.5601	0.0558	0.0054		13.5268	0.0482	-0.002	0.000666667	0.00411015	0.0102102		d	13.4608	0.0445	-0.0052		13.5431	0.0469	-0.0031		13.3296	0.0446	-0.0049	-0.0044	0.00113578	0.00282144
44	2	w	13.5034	0.1024	0.052		13.6153	0.111	0.0606		13.5852	0.1066	0.0564	0.0563333	0.00430039	0.0106828	2	w	13.4637	0.0474	-0.0023		13.545	0.0488	-0.0012		13.3336	0.0486	-0.0009	-0.00146667	0.000737111	0.00183109
48		d	13.4479	0.0469	-0.0035		13.5561	0.0518	0.0014		13.5264	0.0478	-0.0024	-0.0015	0.00257099	0.0063867		d	13.4611	0.0448	-0.0049		13.5412	0.045	-0.005		13.3302	0.0452	-0.0043	-0.00473333	0.000378594	0.000940479
68	3	w	13.5052	0.1042	0.0538		13.6182	0.1139	0.0635		13.5849	0.1063	0.0561	0.0578	0.00506853	0.0125909	3	w	13.463	0.0467	-0.003		13.5439	0.0477	-0.0023		13.3323	0.0473	-0.0022	-0.0025	0.00043589	0.00108281
72		d	13.4494	0.0484	-0.002		13.5592	0.0549	0.0045		13.5279	0.0493	-0.0009	0.000533333	0.00347898	0.00864228		d	13.4616	0.0453	-0.0044		13.5431	0.0469	-0.0031		13.3316	0.0466	-0.0029	-0.00346667	0.000814453	0.00202321
92	4	w	13.4994	0.0984	0.048		13.6081	0.1038	0.0534		13.5768	0.0982	0.048	0.0498	0.00311769	0.00774477	4	w	13.4633	0.047	-0.0027		13.5442	0.048	-0.002		13.3326	0.0476	-0.0019	-0.0022	0.00043589	0.00108281
96		d	13.4482	0.0472	-0.0032		13.5577	0.0534	0.003		13.5268	0.0482	-0.002	-0.000733333	0.00328836	0.00816875		d	13.4609	0.0446	-0.0051		13.5438	0.0476	-0.0024		13.3321	0.0471	-0.0024	-0.0033	0.00155885	0.00387239
116	5	w	13.5026	0.1016	0.0512		13.6133	0.109	0.0586		13.5827	0.1041	0.0539	0.0545667	0.00374477	0.00930253	5	w	13.4629	0.0466	-0.0031		13.5441	0.0479	-0.0021		13.3321	0.0471	-0.0024	-0.00253333	0.00051316	0.00127476
120		d	13.4486	0.0476	-0.0028		13.5573	0.053	0.0026		13.5256	0.047	-0.0032	-0.00113333	0.00323934	0.00804697		d	13.4606	0.0443	-0.0054		13.541	0.0448	-0.0052		13.3309	0.0459	-0.0036	-0.00473333	0.000986577	0.00245079
140	6	w	13.5071	0.1061	0.0557		13.617	0.1127	0.0623		13.582	0.1034	0.0532	0.0570667	0.00470142	0.011679	6	w	13.4592	0.0429	-0.0068		13.5436	0.0474	-0.0026		13.331	0.046	-0.0035	-0.0043	0.00221133	0.00549326
144		d	13.4448	0.0438	-0.0066		13.554	0.0497	-0.0007		13.5237	0.0451	-0.0051	-0.00413333	0.00306649	0.00761757		d	13.4597	0.0434	-0.0063		13.5411	0.0449	-0.0051		13.3289	0.0439	-0.0056	-0.00566667	0.000602771	0.00149737
164	7	w	13.5017	0.1007	0.0503		13.6086	0.1043	0.0539		13.5782	0.0996	0.0494	0.0512	0.00238118	0.00591517	7	w	13.463	0.0467	-0.003		13.544	0.0478	-0.0022		13.3323	0.0473	-0.0022	-0.00246667	0.00046188	0.00114737
168		d	13.4484	0.0474	-0.003		13.558	0.0537	0.0033		13.5274	0.0488	-0.0014	-0.000366667	0.00327465	0.00813468		d	13.4612	0.0449	-0.0048		13.5423	0.0461	-0.0039		13.3307	0.0457	-0.0038	-0.00416667	0.000550757	0.00136816
188	8	w	13.5026	0.1016	0.0512		13.6138	0.1095	0.0591		13.5829	0.1043	0.0541	0.0548	0.00399625	0.00992723	8	w	13.4626	0.0463	-0.0034		13.5432	0.047	-0.003		13.3318	0.0468	-0.0027	-0.00303333	0.000351188	0.0008724
192		d	13.4437	0.0427	-0.0077		13.553	0.0487	-0.0017		13.5217	0.0431	-0.0071	-0.0055	0.00330454	0.00820894		d	13.4586	0.0423	-0.0074		13.5397	0.0435	-0.0065		13.3286	0.0436	-0.0059	-0.0066	0.000754983	0.00187548
212	9	w	13.504	0.103	0.0526		13.6103	0.106	0.0556		13.5803	0.1017	0.0515	0.0532333	0.00212211	0.0052716	9	w	13.4627	0.0464	-0.0033		13.5436	0.0474	-0.0026		13.3319	0.0469	-0.0026	-0.00283333	0.000404145	0.00100395
216		d	13.4449	0.0439	-0.0065		13.5537	0.0494	-0.001		13.523	0.0444	-0.0058	-0.00443333	0.00299388	0.00743722		d	13.4597	0.0434	-0.0063		13.5403	0.0441	-0.0059		13.3289	0.0439	-0.0056	-0.00593333	0.000351188	0.0008724
236	10	w	13.4981	0.0971	0.0467		13.609	0.1047	0.0543		13.5788	0.1002	0.05	0.0503333	0.00381095	0.00946692	10	w	13.4623	0.046	-0.0037		13.5433	0.0471	-0.0029		13.3313	0.0463	-0.0032	-0.00326667	0.000404145	0.00100395
240		d	13.4489	0.0479	-0.0025		13.5553	0.051	0.0006		13.5299	0.0513	0.0011	-0.000266667	0.00195021	0.0048446		d	13.463	0.0467	-0.003		13.5436	0.0474	-0.0026		13.3325	0.0475	-0.002	-0.00253333	0.000503322	0.00125032

## Sheet: Figure 2B
% Conversion (Avg)		0	1	2	3	5	10
70 %RH	120 °C	0	10.436	15.971	20.109	20.3022	17.325
70 %RH	100 °C	0	2.135	4.991	6.953	12.388	15.965
50 %RH	120 °C	0	0.359	1.221	1.579	1.273	2.559
50 %RH	100 °C	0	0.15	0.195	0.232	0.211	0.718
30 %RH	120 °C	0	0.581	0.606667	0.911	1.055	1.294
30 %RH	100 °C	0	0.0226667	0.032	0.0386667	0.323333	0.566667
70 %RH (OVERDILUTION)	100 °C		0.725333	1.148	0.994	0.868	1.884
95% Confidence Interval		0	Cycle 1	Cycle 2	Cycle 3	Cycle 5	Cycle 10
70 %RH	120 °C	0	0.885512	0.137613	0.332672	1.71709	0.439873
70 %RH	100 °C	0	0.146033	0.319113	0.39088	1.00544	0.555743
50 %RH	120 °C	0	0.448335	0.0885675	0.23376	0.075275	0.201307
50 %RH	100 °C	0	0.0671774	0.137991	0.0377893	0.0428222	1.54404
30 %RH	120 °C	0	0.101414	0.149508	0.426584	0.172504	0.202829
30 %RH	100 °C	0	0.00712312	0.00510442	0.00958532	0.0652004	0.130401
70 %RH (OVERDILUTION)	100 °C		1.61398	1.67524	1.68816	0.495326	1.18279

## Sheet: Figure 3
% Conversion	0	1	2	3	5	10
Cl-70RH-100C	0	2.16667	5	6.93333	12.4	16.0333
Cl-70RH-100C - OVERDILUTION	0	0.725333	1.153	0.876667	0.868333	1.96318
Cl-70RH-100C - Closed-Capped Brine OVERDILUTION	0	0.151	0.266	0.411	0.636	1.078
95% Confidence Interval		Cycle 1	Cycle 2	Cycle 3	Cycle 5	Cycle 10
Cl-70RH-100C	0	0.117103	0.35131	0.422222	0.929479	0.510442
Cl-70RH-100C - OVERDILUTION	0	1.61426	1.68359	1.33434	0.495917	1.2516

## Sheet: Figure 4A
% Conversion	0	1	2	3	5	10
K-50RH-120C	0	10.6386	15.1897	17.589	21.182	21.232
Na-50RH-120C	0	0.059351	0.339068	0.654	2.044	3.475
95% Confidence Interval		Cycle 1	Cycle 2	Cycle 3	Cycle 5	Cycle 10
K-50RH-120C	0	2.05543	0.951796	1.31613	1.89715	1.89761
Na-50RH-120C	0	0.0190083	0.0191541	1.11359	0.0452949	0.490922

## Sheet: Figure 4B
		Average Yield After Each Cycle
	n	Cycle 1	Cycle 2	Cycle 3	Cycle 5	Cycle 10
	1	0	0	0	0	0
	2	6.83991	10.7028	11.5383	12.1868	10.3254
	3	2.81941	3.55302	4.10738	5.0688	3.44405
	4	0.555927	0.680243	0.894187	1.48888	1.17465
	5	0.386278	0.181536	0.612003	0.793333	1.03671
	6	0.0370515	0.0721317	0.298388	0.652501	1.5158
	7	0	0	0.0667158	0.533814	1.74394
	8	0	0	0.0722296	0.29686	0.96659
	9	0	0	0	0.161395	0.555663
	10	0	0	0	0	0.290533
	11	0	0	0	0	0.178416
	12	0	0	0	0	0
		10.6386	15.1897	17.5892	21.1824	21.2318

## Sheet: S-Figure 2
		solid mass	0.0506		0.0504		0.0501
	time	vial + solid	13.479		13.3702		13.4517
	7.55								avg	stdev	90% CI
		0	13.479	0	13.3702	0	13.4517	0	0	0	0
		1	13.4787	-0.0003	13.3727	0.0025	13.4508	-0.0009	0.000433333	0.00181475	0.00305941
		2	13.4823	0.0033	13.3759	0.0057	13.4538	0.0021	0.0037	0.00183303	0.00309022
		3	13.4872	0.0082	13.3801	0.0099	13.4583	0.0066		0.00165025	0.00278209
	1	4	13.4906	0.0116	13.3842	0.014	13.4616	0.0099	0.0118333	0.00205994	0.00347275
	2	5	13.4938	0.0148	13.3876	0.0174	13.4652	0.0135		0.00198578	0.00334774
	3	6	13.4976	0.0186	13.3902	0.02	13.4681	0.0164		0.00181475	0.00305941
	4	7	13.5	0.021	13.3937	0.0235	13.4714	0.0197	0.0214	0.00193132	0.00325593
	5	8	13.5043	0.0253	13.3971	0.0269	13.4746	0.0229		0.00201329	0.00339411
	6	9	13.5082	0.0292	13.4008	0.0306	13.4787	0.027		0.00181475	0.00305941
	7	10	13.5105	0.0315	13.4065	0.0363	13.4812	0.0295	0.0324333	0.00349476	0.00589165
		11	13.5138	0.0348	13.4089	0.0387	13.489	0.0373		0.00197569	0.00333072
		12	13.5202	0.0412	13.412	0.0418	13.49	0.0383		0.00187172	0.00315545
	9pm	13	13.5197	0.0407	13.4123	0.0421	13.4937	0.042	0.0416	0.000781025	0.00131669
		14	13.5244	0.0454	13.4143	0.0441	13.4986	0.0469		0.00140119	0.0023622
		15	13.5303	0.0513	13.4203	0.0501	13.4981	0.0464	0.0492667	0.00255408	0.00430581
	5	21	13.5328	0.0538	13.4278	0.0576	13.5047	0.053	0.0548	0.00245764	0.00414323
	6	22	13.5348	0.0558	13.4307	0.0605	13.5139	0.0622		0.00331512	0.0055888
	7	23	13.5368	0.0578	13.4273	0.0571	13.5162	0.0645		0.00408534	0.00688729
	8	24	13.537	0.058	13.43	0.0598	13.515	0.0633		0.00269506	0.00454347
	9am	25	13.5372	0.0582	13.4303	0.0601	13.5134	0.0617	0.06	0.00175214	0.00295386
	10	26	13.5382	0.0592	13.4296	0.0594	13.5168	0.0651		0.00335012	0.00564782
	11	27	13.5387	0.0597	13.4302	0.06	13.5181	0.0664		0.00378462	0.00638032
		28	13.5395	0.0605	13.4308	0.0606	13.5185	0.0668		0.00360879	0.00608389
		29	13.5398	0.0608	13.431	0.0608	13.5188	0.0671		0.00363731	0.00613197
		30	13.5407	0.0617	13.4315	0.0613	13.5192	0.0675	0.0635	0.00346987	0.0058497
		31	13.5414	0.0624	13.432	0.0618	13.5199	0.0682		0.00353459	0.00595881
		33	13.5417	0.0627	13.4328	0.0626	13.5196	0.0679	0.0644	0.0030315	0.00511067
		48	13.5423	0.0633	13.4352	0.065	13.5177	0.066	0.0647667	0.00136504	0.00230126
		50	13.5423	0.0633	13.4352	0.065	13.5178	0.0661	0.0648	0.00141067	0.00237819
								21 hrs	0.0548
								percent of total	84.5679

## Sheet: S-Figure 3
100	0.108	0.006	0.5	21.75	0.012
90	0.1105	0.00613889	0.5	22.37	0.0122778
70	0.1183	0.00657222	0.5	23.91	0.0131444
50	0.1141	0.00633889	0.5	25.63	0.0126778
30	0.1038	0.00576667	0.5	23.38	0.0115333
10	0.1046	0.00581111	0.5	28.26	0.0116222
0	0.0904	0.00502222	0.5	27.19	0.0100444
	Water gain (g)	Water gain (mol)
100	0.1571	0.00872778	0.5	17.26	0.0174556
90	0.1651	0.00917222	0.5	17.11	0.0183444
	0.1827	0.01015	0.5	23.29	0.0203
50K	0.2025	0.01125	0.5	25.79	0.0225
30K	0.2102	0.0116778	0.5	23.7	0.0233556
10K	0.2098	0.0116556	0.5	26.78	0.0233111
0K	0.1943	0.0107944	0.5	23.24	0.0215889

## Sheet: S-Figure 4
		Avg after each cycle
	n	Cycle 1	Cycle 2	Cycle 3	Cycle 5	Cycle 10
	1	0	0	0	0	0
	2	5.30262	6.99264	7.71539	5.8567	4.7728
	3	3.86887	5.85566	7.04034	5.60821	4.06514
	4	0.901217	1.80306	2.68049	2.96061	2.51515
	5	0.256489	0.810208	1.38035	2.12073	1.93661
	6	0.0724567	0.277337	0.545534	1.29254	1.35478
	7	0.0231687	0.134035	0.288026	1.08631	1.22654
	8	0.0112947	0.0734137	0.246609	0.613769	0.707659
	9	0.00318124	0.0138721	0.127645	0.345696	0.305041
	10	0	0.0106735	0.0797582	0.178957	0.17253
	11	0	0	0.00441042	0.123312	0.151403
	12	0	0	0	0.0670174	0.0638635
	13	0	0	0	0.0677372	0.0532271
	14	0	0	0	0	0

## Sheet: S-Figure 5
		Average Yield After Each Cycle
	n	Cycle 1	Cycle 2	Cycle 3	Cycle 5	Cycle 10
	1	0	0	0	0	0
	2	1.76543	3.47864	4.4332	5.44886	5.9572
	3	0.346439	1.31715	2.09272	4.43412	4.6716
	4	0.0234311	0.163841	0.326576	1.35392	2.20749
	5	0	0.0310227	0.077164	0.679322	1.36442
	6	0	0	0.0171898	0.24732	0.650911
	7	0	0	0.00639489	0.113531	0.438157
	8	0	0	0	0.0750847	0.31521
	9	0	0	0	0.0336548	0.147816
	10	0	0	0	0.00171346	0.0748921
	11	0	0	0	0	0.06748
	12	0	0	0	0	0.0465901
	13	0	0	0	0	0.0229142

## Sheet: S-Figure 6
		Avg after each cycle
	n	Cycle 1	Cycle 2	Cycle 3	Cycle 5	Cycle 10
	1	0	0	0	0	0
	2	0.138114	0.733492	0.95066	0.777819	1.32248
	3	0.124216	0.342336	0.443897	0.325496	0.587248
	4	0.0962689	0.144868	0.184661	0.169265	0.309467
	5					0.289793
	6					0.049686
	7
	8
	9
	10
	11
	12
	13
	14	0	0	0	0	0
		0.358598	1.2207	1.57922	1.27258	2.55867

[truncated: 47 more sheets: S-Figure 7, S-Figure 8, S-Figure 9, S-Figure 10, S-Figure 11, S-Figure 12, S-Figure 13, S-Figure 14, S-Figure 15, S-Figure 16, S-Figure 17, S-Figure 18, S-Figure 19, S-Figure 20, S-Figure 21, S-Figure 22, S-Figure 23, S-Figure 24, S-Figure 25, S-Figure 26 …]
